# Supplementary material for: Pollen Monitoring by Optical Microscopy and DNA Metabarcoding: Comparative Study and New Insights
Source: Int J Environ Res Public Health. 2022 Feb 24;19(5):2624. doi: 10.3390/ijerph19052624 (PMC8910172; doi:10.3390/ijerph19052624)
Supplement: Supplementary file 1 [file ijerph-19-02624-s001.zip]

Archive with 1 entries (1 files):
- ijerph-1527013-supplementary.xlsx
