# Supplementary material for: Pollen Monitoring by Optical Microscopy and DNA Metabarcoding: Comparative Study and New Insights
Source: Int J Environ Res Public Health. 2022 Feb 24;19(5):2624. doi: 10.3390/ijerph19052624 (PMC8910172; doi:10.3390/ijerph19052624)
Supplement: Supplementary file 1 [file ijerph-19-02624-s001.zip › ijerph-1527013-supplementary.xlsx]

## Sheet: Figure S1
Figure S1. Pollen calendar of the main allergenic plant families and genera detected in air samples collected in Brindisi from 2013 to 2015, according to EAN and POLLnet (http://www.pollnet.it) protocols.

## Sheet: Figure S2
Figure S2. Relative Abundance percentage (RA%) of the 21 monitored family-pollen grains in each sample collected in Brindisi. Vertical dashed lines identify samples collected in different seasons (summer: samples S16-S20, autumn: samples S21-S37, winter: samples S1-S8, spring: samples S9-S15). Others represents the RA% of pollen grains due to pollen families which are different from the ones list…

## Sheet: Figure S3
Figure S3. Four-day analytical back-trajectories that reached Brindisi at 250, 500, and 750 m Above Ground Level (AGL) and at 12:00 UTC on (a) May 9, 2019 and (b) May 23, 2019, when samples S11 and S13 were collected, respectively.

## Sheet: Figura S4
Figure S4. Taxonomic composition (by pollen grain relative abundance) of the samples associated with Wslow, NE, and NW clusters identified in Brindisi.

## Sheet: Figure S5
Figure S5. Relative Abundance percentage (RA%) of the 24 Streptophyta families in each sample collected in Lecce. Vertical dashed lines identify samples collected in different seasons (summer: samples S16-S20, autumn: samples S21-S37, winter: samples S1-S8, spring: samples S9-S15). Unclassified RA% represents the contribution due to the reads which were not assigned to any family.

## Sheet: Figure S6
Figure S6. Relative Abundance percentage (RA%) per sample of the 9 pollen families shared between Lecce and Brindisi. (a) Family RA% in Lecce samples. The RAs% due to the not-in-common families are shown by grey bars. (b) Family RA% in Brindisi samples. Grey bars show the RA% due to the not-in-common families. Others RAs% are shown by grey-dashed bars in (b). Unclassified RAs% are shown by black-…

## Sheet: Table S1
Table S1. Sampling Date (day/month/year) and Sampling Time (ST) duration (hours) for the 37 pollen samples collected in Brindisi and Lecce. T (Temperature), RH (Relative Humidity), P (Pressure), and WS (Wind Speed) are mean values of the meteorological parameters provided by the ARPA monitoring stations in Brindisi (40.62°N; 17.93°E) and Lecce (40.35°N; 18.18°E) with regards to the 37 samples. WD…
Sample	Sampling Date (day/month/year)	ST	T (°C)		RH (%)		P (mbar)		CR (mm)		WD (deg)		WS (ms-1)
		(h)	Brindisi	Lecce	Brindisi	Lecce	Brindisi	Lecce	Brindisi	Lecce	Brindisi	Lecce	Brindisi	Lecce
S1	2019-01-07	24	6.3	5.8	50.205	52.5137	1013.0	1007.5	0.0	0.0	316	1	3.2	2.7
S2	2019-01-17	24	8.3	9.5	76.8096	72.4885	1011.5	1006.9	0.0	0.0	167	168	1.4	1.1
S3	2019-01-24	24	8.5	9.7	86.3796	86.1	984.5	978.7	14.0	10.8	90	116	2.4	1.9
S4	2019-01-31	24	9.5	9.8	67.4385	70.1398	997.0	992.3	0.0	2.4	211	253	1.4	1.8
S5	2019-02-07	24	11.9	12.0	71.2142	69.9473	1008.5	1003.2	0.0	0.0	333	7	1.9	1.5
S6	2019-02-14	24	10.6	7.5*	57.2631	57*	1019.5	1014.3*	0.0	0.0*	312	13*	3.1	3.0*
S7	2019-02-21	24	11.6	11.0	82.414	83.7469	1016.8	1011.8	0.0	0.0	290	333	1.9	1.8
S8	2019-02-28	24	10.6	11.0	67.4575	63.9148	1012.3	1007.5	0.0	0.0	244	354	1.2	1.2
S9	2019-04-04	24	13.9	14.4	83.2521	83.2917	1001.1	997.0	1.0	0.8	155	160	4.0	3.4
S10	2019-04-18	24	15.2	15.4	71.8146	73.5292	1013.1	1008.0	0.0	0.0	291	349	1.5	1.7
S11	2019-05-09	24	15.6	16.6	82.7104	77.6771	1001.7	997.7	0.2	0.0	167	169	4.0	3.3
S12	2019-05-16	24	15.4	15.7	85.0333	85.7542	1001.8	996.9	6.8	15.2	356	58	0.8	0.9
S13	2019-05-23	24	18.5	19.5	77.4417	73.1896	1006.3	1001.8	0.0	0.0	289	347	1.4	1.5
S14	2019-05-30	24	19.5	20.7	68.4979	66.675	1010.3	1005.9	0.0	0.0	315	39	1.3	1.5
S15	2019-06-06	24	22.1	23.8	78.0535	73.0008	1007.0	1002.8	0.0	0.0	173	169	2.7	2.3
S16	2018-07-04	48	27.5	28.7	72.4277	67.6202	1006.0	1001.5	0.0	0.0	308	20	1.3	1.4
S17	2018-07-11	48	26.7	27.9	65.6529	64.1569	1005.7	1001.3	0.0	0.0	64	109	1.1	1.4
S18	2018-07-18	48	26.9	27.7	62.9991	55.1291	1003.9	999.3	0.0	0.0	290	341	1.9	2.3
S19	2018-07-25	48	26.9	28.0	70.0664	61.6619	1000.7	996.0	0.0	0.0	293	348	2.1	2.3
S20	2018-09-19	48	25.6	26.6	71.3895	65.2521	1009.7	1005.1	0.0	0.0	330	39	1.0	1.1
S21	2018-10-03	48	21.8	22.2	78.3152	80.0834	1010.6	1005.9	0.0	1.8	20	82	1.4	1.3
S22	2018-10-10	48	20.6	21.1	81.9785	79.8382	1012.1	1007.6	0.0	0.0	297	6	1.1	1.0
S23	2018-10-17	48	20.5	21.2	82.9091	81.6247	1008.0	1003.4	0.0	0.0	346	63	0.7	0.8
S24	2018-10-24	48	17.6	17.7	67.9272	68.6225	1005.7	1001.0	0.0	0.0	302	349	1.9	1.8
S25	2018-11-07	48	17.2	17.2	85.6885	87.6921	1010.4	1005.9	0.6	0.6	242	270	1.3	1.2
S26	2018-11-12	24	15.5	16.5	87.7919	86.086	1017.7	1013.1	0.2	0.0	264	16	0.7	0.6
S27	2018-11-14	48	16.5	16.1	76.6739	79.0463	1014.1	1009.2	0.0	0.0	301	346	1.9	1.9
S28	2018-11-21	48	14.7	14.9	83.9717	85.115	1007.1	1002.4	0.0	0.4	252	314	1.2	1.0
S29	2018-11-28	48	11.9	11.8	72.7235	75.3098	1004.8	999.4	1.4	1.0	315	353	3.0	2.1
S30	2018-12-03	24	11.5	12.3	87.694	88.5594	1007.6	1003.0	0.0	0.0	200	n.a.	1.0	n.a.
S31	2018-12-10	24	12.1	12.2	68.6073	68.2465	1001.1	996.1	0.0	0.0	268	n.a.	2.1	n.a.
S32	2018-12-11	24	9.9	9.1	63.1665	70.555	1006.8	1001.8	0.2	1.6	275	n.a.	1.9	n.a.
S33	2018-12-12	24	8.4	8.6	72.1809	70.065	1011.0	1006.0	2.4	0.0	220	n.a.	1.0	n.a.
S34	2018-12-17	24	9.1	9.3	87.1481	87.705	1004.5	999.3	12.8	8.8	182	n.a.	1.7	n.a.
S35	2018-12-18	24	9.7	9.2	74.3575	76.7098	1009.6	1003.7	9.2	3.8	315	n.a.	3.0	n.a.
S36	2018-12-19	24	10.3	7.9	67.8446	78.9029	1014.5	1009.5	0.0	0.0	291	n.a.	1.6	n.a.
S37	2018-12-20	24	10.1	9.8	82.1677	83.8398	1015.5	1010.7	0.0	0.0	150	n.a.	1.7	n.a.

## Sheet: Table S2
Table S2. Seasonal mean values (±standard error of the mean, SEM) of the meteorological parameters T (Temperature), Relative Humidity (RH), P (Pressure), WD (Wind Direction), WS (Wind Speed) from the ARPA monitoring stations in Brindisi (40.62°N; 17.93°E) and Lecce (40.35°N; 18.18°E) and related to the winter (S1-S8), spring (S9-S15), summer (S16-S20), and autumn (S21-S37) samples. CR (Cumulative…
Sample	T (°C)		RH (%)		P (mbar)		CR (mm)		WD (deg)		WS (ms-1)
	Brindisi	Lecce	Brindisi	Lecce	Brindisi	Lecce	Brindisi	Lecce	Brindisi	Lecce	Brindisi	Lecce
Winter (mean ± SEM)	9.7 ± 0.7	9.5 ± 0.7	70 ± 4	69 ± 4	1007.9 ± 4.1	1002. 8 ± 4.1	14.0 ± 1.8	13.2 ± 1.3	306 ± 23	355 ± 30	2.1 ± 0.3	1.9 ± 0.2
Spring (mean ± SEM)	17.2 ± 1.1	18.0 ± 1.3	78 ± 2	76 ± 2	1005.9 ± 1.8	1001.4 ± 1.7	8.0 ± 1.0	16.0 ± 2.2	181 ± 34	148 ± 38	2.3 ± 0.5	2.1 ± 0.4
Summer (mean ± SEM)	26.7 ± 0.3	27.8 ± 0.3	69 ± 2	63 ± 2	1005.2 ± 1.5	1000.7 ± 1.5	0.0 ± 0.0	0.0 ± 0.0	304 ± 7	12 ± 12	1.5 ± 0.2	1.7 ± 0.2
Autumn (mean ± SEM)	14.0 ± 1.1	13.9 ± 1.2	78 ± 2	79 ± 2	1009.5 ± 1.1	1004.6 ± 1.1	26.8 ± 0.9	18.0 ± 0.5	294 ± 16	355 ± 16	1.6 ± 0.2	1.3 ± 0.1

## Sheet: Table S3
Table S3. List of the 23 (out of 36) allergenic pollen-families monitored in Brindisi according to AIA protocol and the corresponding number of pollen grains detected in each of the 37 samples across the seasons. Others represents the pollen grain number per sample due to all the identified pollen families which are not listed in Table S3. The number of Unclassified pollen grains is also reported…
	SUMMER					AUTUMN																	WINTER								SPRING
Sampling time	48 h	48 h	48 h	48 h	48 h	48 h	48 h	48 h	48 h	48 h	24 h	48 h	48 h	48 h	24 h	24 h	24 h	24 h	24 h	24 h	24 h	24 h	24 h	24 h	24 h	24 h	24 h	24 h	24 h	24 h	24 h	24 h	24 h	24 h	24 h	24 h	24 h
Start date	2018-07-04	2018-07-11	2018-07-18	2018-07-25	2018-09-19	2018-10-03	2018-10-10	2018-10-17	2018-10-24	2018-11-07	2018-11-12	2018-11-14	2018-11-21	2018-11-28	2018-12-03	2018-12-10	2018-12-11	2018-12-12	2018-12-17	2018-12-18	2018-12-19	2018-12-20	2019-01-07	2019-01-17	2019-01-24	2019-01-31	2019-02-07	2019-02-14	2019-02-21	2019-02-28	2019-04-04	2019-04-18	2019-05-09	2019-05-16	2019-05-23	2019-05-30	2019-06-06
Pollen Families	S16	S17	S18	S19	S20	S21	S22	S23	S24	S25	S26	S27	S28	S29	S30	S31	S32	S33	S34	S35	S36	S37	S1	S2	S3	S4	S5	S6	S7	S8	S9	S10	S11	S12	S13	S14	S15	TOTAL
Betulaceae																							1	1				1	3	15		5						26
Cannabaceae		4	4	1																													1					10
Chenopodiaceae/Amaranthaceae	3	4			6	1	1																										24	2	16	5	28	90
Compositae (Asteraceae)	2	1	1	6	4		1		1																													16
Corylaceae		1																								1						16	3	2	4		5	32
Cupressaceae/Taxaceae	1	1					2	1		7	1	4		1	7	1	1	2		1	2	2	1	1		44	7	82	136	138	7	40	7	1	2	5		505
Ericaceae																															1	1			2	2		6
Euphorbiaceae													1			1						1		3								1						7
Fagaceae	28	4																													5	16	12	4	26	15	7	117
Gramineae (Poaceae)	5	6	10	6	12		1	1	1																					2	2	4	17	2	10	10	19	108
Leguminosae (Fabaceae)																																	3	1	2	1		7
Oleaceae	1	3		2					1	6					1																3	13	28	12	371	180	68	689
Palmaceae (Arecaceae)	1																																					1
Pinaceae	1		1						1					1																	3	3	12	1	1	5	3	32
Plantaginaceae	1		1	2																													2	2	2	2		12
Platanaceae																															1	4						5
Polygonaceae	1																									1					2		1		3	1	3	12
Salicaceae																													2	7	1							10
Ulmaceae	2		1							1																							1					5
Umbelliferae (Apiaceae)		2							1																												5	8
Urticaceae	27	48	92	118	4	6	3	6	4	4	7	1	1	1	3	2	2	1	1	1	2	2		1	3		8	1	1	4	3	72	19	30	38	26	32	574
Papaveraceae																																						0
Vitaceae																																						0
Others	3	5	7	3	1	1	2	3	1	1				1		1	1	1	1	1	2	1			1		1		2		4	7	11	1	8	4	6	81
Unclassified	5	3	2	2	1	2	5	2	2	3	1	2	2	3	2	1	2	1	2	1	2	2	2	1		1	1	1			4	4	9	4	13	3	5	96
TOTAL	81	82	119	140	28	10	15	13	12	22	9	7	4	7	13	6	6	5	4	4	8	8	4	7	4	47	17	85	144	166	36	186	150	62	498	259	181

## Sheet: Table S4
Table S4. Heat-map of the 21 pollen family within-sample relative abundances (RAs%) in the 37 Brindisi samples collected across the four seasons. Bold-marked families represent the ones indicated by the POLLnet protocol.
	SUMMER					AUTUMN																	WINTER								SPRING
Sampling time	48 h	48 h	48 h	48 h	48 h	48 h	48 h	48 h	48 h	48 h	24 h	48 h	48 h	48 h	24 h	24 h	24 h	24 h	24 h	24 h	24 h	24 h	24 h	24 h	24 h	24 h	24 h	24 h	24 h	24 h	24 h	24 h	24 h	24 h	24 h	24 h	24 h
Start date	2018-07-04	2018-07-11	2018-07-18	2018-07-25	2018-09-19	2018-10-03	2018-10-10	2018-10-17	2018-10-24	2018-11-07	2018-11-12	2018-11-14	2018-11-21	2018-11-28	2018-12-03	2018-12-10	2018-12-11	2018-12-12	2018-12-17	2018-12-18	2018-12-19	2018-12-20	2019-01-07	2019-01-17	2019-01-24	2019-01-31	2019-02-07	2019-02-14	2019-02-21	2019-02-28	2019-04-04	2019-04-18	2019-05-09	2019-05-16	2019-05-23	2019-05-30	2019-06-06
Families	S16	S17	S18	S19	S20	S21	S22	S23	S24	S25	S26	S27	S28	S29	S30	S31	S32	S33	S34	S35	S36	S37	S1	S2	S3	S4	S5	S6	S7	S8	S9	S10	S11	S12	S13	S14	S15
Betulaceae	0	0	0	0	0	0	0	0	0	0	0	0	0	0	0	0	0	0	0	0	0	0	25	14.2857	0	0	0	1.17647	2.08333	9.03614	0	2.68817	0	0	0	0	0
Cannabaceae	0	4.87805	3.36134	0.714286	0	0	0	0	0	0	0	0	0	0	0	0	0	0	0	0	0	0	0	0	0	0	0	0	0	0	0	0	0.666667	0	0	0	0
Chenopodiaceae/Amaranthaceae	3.7037	4.87805	0	0	21.4286	10	6.66667	0	0	0	0	0	0	0	0	0	0	0	0	0	0	0	0	0	0	0	0	0	0	0	0	0	16	3.22581	3.21285	1.9305	15.4696
Compositae (Asteraceae)	2.46914	1.21951	0.840336	4.28571	14.2857	0	6.66667	0	8.33333	0	0	0	0	0	0	0	0	0	0	0	0	0	0	0	0	0	0	0	0	0	0	0	0	0	0	0	0
Corylaceae	0	1.21951	0	0	0	0	0	0	0	0	0	0	0	0	0	0	0	0	0	0	0	0	0	0	0	2.12766	0	0	0	0	0	8.60215	2	3.22581	0.803213	0	2.76243
Cupressaceae/Taxaceae	1.23457	1.21951	0	0	0	0	13.3333	7.69231	0	31.8182	11.1111	57.1429	0	14.2857	53.8462	16.6667	16.6667	40	0	25	25	25	25	14.2857	0	93.617	41.1765	96.4706	94.4444	83.1325	19.4444	21.5054	4.66667	1.6129	0.401606	1.9305	0
Ericaceae	0	0	0	0	0	0	0	0	0	0	0	0	0	0	0	0	0	0	0	0	0	0	0	0	0	0	0	0	0	0	2.77778	0.537634	0	0	0.401606	0.772201	0
Euphorbiaceae	0	0	0	0	0	0	0	0	0	0	0	0	25	0	0	16.6667	0	0	0	0	0	12.5	0	42.8571	0	0	0	0	0	0	0	0.537634	0	0	0	0	0
Fagaceae	34.5679	4.87805	0	0	0	0	0	0	0	0	0	0	0	0	0	0	0	0	0	0	0	0	0	0	0	0	0	0	0	0	13.8889	8.60215	8	6.45161	5.22088	5.79151	3.8674
Gramineae (Poaceae)	6.17284	7.31707	8.40336	4.28571	42.8571	0	6.66667	7.69231	8.33333	0	0	0	0	0	0	0	0	0	0	0	0	0	0	0	0	0	0	0	0	1.20482	5.55556	2.15054	11.3333	3.22581	2.00803	3.861	10.4972
Leguminosae (Fabaceae)	0	0	0	0	0	0	0	0	0	0	0	0	0	0	0	0	0	0	0	0	0	0	0	0	0	0	0	0	0	0	0	0	2	1.6129	0.401606	0.3861	0
Oleaceae	1.23457	3.65854	0	1.42857	0	0	0	0	8.33333	27.2727	0	0	0	0	7.69231	0	0	0	0	0	0	0	0	0	0	0	0	0	0	0	8.33333	6.98925	18.6667	19.3548	74.498	69.4981	37.5691
Palmaceae (Arecaceae)	1.23457	0	0	0	0	0	0	0	0	0	0	0	0	0	0	0	0	0	0	0	0	0	0	0	0	0	0	0	0	0	0	0	0	0	0	0	0
Pinaceae	1.23457	0	0.840336	0	0	0	0	0	8.33333	0	0	0	0	14.2857	0	0	0	0	0	0	0	0	0	0	0	0	0	0	0	0	8.33333	1.6129	8	1.6129	0.200803	1.9305	1.65746
Plantaginaceae	1.23457	0	0.840336	1.42857	0	0	0	0	0	0	0	0	0	0	0	0	0	0	0	0	0	0	0	0	0	0	0	0	0	0	0	0	1.33333	3.22581	0.401606	0.772201	0
Platanaceae	0	0	0	0	0	0	0	0	0	0	0	0	0	0	0	0	0	0	0	0	0	0	0	0	0	0	0	0	0	0	2.77778	2.15054	0	0	0	0	0
Polygonaceae	1.23457	0	0	0	0	0	0	0	0	0	0	0	0	0	0	0	0	0	0	0	0	0	0	0	0	2.12766	0	0	0	0	5.55556	0	0.666667	0	0.60241	0.3861	1.65746
Salicaceae	0	0	0	0	0	0	0	0	0	0	0	0	0	0	0	0	0	0	0	0	0	0	0	0	0	0	0	0	1.38889	4.21687	2.77778	0	0	0	0	0	0
Ulmaceae	2.46914	0	0.840336	0	0	0	0	0	0	4.54545	0	0	0	0	0	0	0	0	0	0	0	0	0	0	0	0	0	0	0	0	0	0	0.666667	0	0	0	0
Umbelliferae (Apiaceae)	0	2.43902	0	0	0	0	0	0	8.33333	0	0	0	0	0	0	0	0	0	0	0	0	0	0	0	0	0	0	0	0	0	0	0	0	0	0	0	2.76243
Urticaceae	33.3333	58.5366	77.3109	84.2857	14.2857	60	20	46.1538	33.3333	18.1818	77.7778	14.2857	25	14.2857	23.0769	33.3333	33.3333	20	25	25	25	25	0	14.2857	75	0	47.0588	1.17647	0.694444	2.40964	8.33333	38.7097	12.6667	48.3871	7.63052	10.0386	17.6796
Others	3.7037	6.09756	5.88235	2.14286	3.57143	10	13.3333	23.0769	8.33333	4.54545	0	0	0	14.2857	0	16.6667	16.6667	20	25	25	25	12.5	0	0	25	0	5.88235	0	1.38889	0	11.1111	3.76344	7.33333	1.6129	1.60643	1.5444	3.31492
Unclassified	6.17284	3.65854	1.68067	1.42857	3.57143	20	33.3333	15.3846	16.6667	13.6364	11.1111	28.5714	50	42.8571	15.3846	16.6667	33.3333	20	50	25	25	25	50	14.2857	0	2.12766	5.88235	1.17647	0	0	11.1111	2.15054	6	6.45161	2.61044	1.1583	2.76243

[truncated: 6 more sheets: Table S5, Table S6, Table S7, Table S8, Table S9, Table S10]
